# Supplementary material for: Positive feedback induces switch between distributive and processive phosphorylation of Hog1
Source: Nat Commun. 2023 Apr 29;14:2477. doi: 10.1038/s41467-023-37430-y (PMC10148820; doi:10.1038/s41467-023-37430-y)
Supplement: Supplementary file 3 — Source data file [file 41467_2023_37430_MOESM3_ESM.xlsx]

## Sheet: Source data
Source data file
Model files can be found at	ebi.ac.uk/biomodels	ID: MODEL2206230001

## Sheet: Fig2C
				Experimental data
				time	output_tyrosine_phosphorylation	STD from fit
				0	61.3457	17.1317
				300	100	17.1317
				600	97.6355	17.1317
				900	91.3899	17.1317
				1200	74.2526	17.1317
				1500	67.6213	17.1317
Simulation of distributive
Copasi file	mosbacher2022_only_distributive_copasi_l2v4.cps
Parameter set	6088_only_distributive_pos_neg_feedback
	Simulation	Experimental
output values	({Values[EXPORT_molecules_Hog1PPc]}+{Values[EXPORT_molecules_Hog1PPn]}+{Values[EXPORT_molecules_Hog1P174]}+{Values[EXPORT_molecules_Hog1P176]})/({Values[EXPORT_molecules_Hog1c]}+{Values[EXPORT_molecules_Hog1n]}+{Values[EXPORT_molecules_Hog1P174]}+{Values[EXPORT_molecules_Hog1P176]}+{Values[EXPORT_molecules_Hog1PPc]}+{Values[EXPORT_molecules_Hog1PPn]})	output_tyrosine_phosphorylation
parameter changes	Ptp3_factor = 0
	Ptp2_factor = 0
Simulation of processive
Copasi file	mosbacher2022_mixed_and_only_processive_copasi_l2v4.cps
Parameter set	7663_only_processive_pos_neg_feedback
	Simulation	Experimental
output values	({Values[EXPORT_molecules_Hog1PPc]}+{Values[EXPORT_molecules_Hog1PPn]}+{Values[EXPORT_molecules_Hog1P174]}+{Values[EXPORT_molecules_Hog1P176]})/({Values[EXPORT_molecules_Hog1c]}+{Values[EXPORT_molecules_Hog1n]}+{Values[EXPORT_molecules_Hog1P174]}+{Values[EXPORT_molecules_Hog1P176]}+{Values[EXPORT_molecules_Hog1PPc]}+{Values[EXPORT_molecules_Hog1PPn]})	output_tyrosine_phosphorylation
parameter changes	Ptp3_factor = 0
	Ptp2_factor = 0

## Sheet: Fig2D
						Exprimental data
						time	output_Hog1PP	std from fit
						0	1	1.6657
						10	2.0109	1.6657
						15	3.1533	1.6657
						20	6.2157	1.6657
						25	9.3483	1.6657
						30	15.913	1.6657
						35	21.227	1.6657
						40	25.146	1.6657
						45	25.533	1.6657
						50	31.505	1.6657
						55	30.993	1.6657
						60	30.823	1.6657
Simulation of distributive
Copasi file	mosbacher2022_only_distributive_copasi_l2v4.cps
Parameter set	6088_only_distributive_pos_neg_feedback
	Simulation	Experimental
output values	EXPORT_Hog1PP_massspec	output_Hog1PP
parameter changes	NA
Simulation of processive
Copasi file	mosbacher2022_mixed_and_only_processive_copasi_l2v4.cps
Parameter set	7663_only_processive_pos_neg_feedback
	Simulation	Experimental
output values	EXPORT_Hog1PP_massspec	output_Hog1PP
parameter changes	NA

## Sheet: Fig2E
				Experimental data
				time	output_Hog1P176_vaga	output_Hog1P176_vaga_std	output_Hog1P176	std output_Hog1P176 from fit
				0	1	0.0337538	0.99129	0.11
				10			1.6484	0.11
				15			2.0012	0.11
				25			2.7391	0.11
				30			2.8737	0.11
				35			2.6846	0.11
				40			2.5521	0.11
				45			2.5324	0.11
				50			2.3215	0.11
				55			2.1154	0.11
				60	1.33971	0.351796	1.75881
				300	1.92698	0.364451
				600	2.36239	0.764942
				1200	1.47266	0.274788
Simulation of distributive
Copasi file	mosbacher2022_only_distributive_copasi_l2v4.cps
Parameter set	6088_only_distributive_pos_neg_feedback
	Simulation	Experimental
output values	EXPORT_Hog1P176_massspec	output_Hog1P176_vaga
	EXPORT_Hog1P176_massspec	output_Hog1P176
parameter changes	NA
Simulation of processive
Copasi file	mosbacher2022_mixed_and_only_processive_copasi_l2v4.cps
Parameter set	7663_only_processive_pos_neg_feedback
	Simulation	Experimental
output values	EXPORT_Hog1P176_massspec	output_Hog1P176_vaga
	EXPORT_Hog1P176_massspec	output_Hog1P176
parameter changes	NA

## Sheet: Fig3C
				Experimental data
				single cells Hog1 nuc/cyto ratio
			Time (min)
			-7	1.33689	1.30443	1.16712	1.15196	1.16919	1.33294	1.18372	1.20034	1.296	1.2932	1.31217	1.35211	1.19998	1.13568	1.1629	1.26781	1.25017	1.14917	1.31618	1.32698	1.18075	1.22274	1.20262	1.25273	1.23419	1.10579	1.2383	1.15595	1.20554	1.36509	1.28613	1.28284	1.23506	1.22099	1.2801	1.20371	1.21013	1.29261	1.36531	1.28946	1.29902	1.12429	1.28626	1.09905	1.38151	1.30766
			-6	1.36457	1.30494	1.22838	1.19773	1.20611	1.36766	1.20409	1.25168	1.34914	1.35047	1.3181	1.40839	1.16582	1.23721	1.14143	1.34566	1.17393	1.17989	1.38757	1.29181	1.28788	1.35702	1.23804	1.3679	1.27404	1.01054	1.27268	1.20188	1.27324	1.34414	1.22574	1.34277	1.26518	1.19066	1.23865	1.18297	1.29753	1.25966	1.40987	1.29698	1.46633	1.12017	1.33657	1.31439	1.3005	1.37337
			-5	1.29669	1.26835	1.20641	1.17616	1.14976	1.32664	1.23329	1.17772	1.34218	1.36076	1.31161	1.37086	1.22511	1.17243	1.14411	1.2983	1.2948	1.20021	1.33961	1.28325	1.28587	1.33176	1.19037	1.28319	1.2585	1.13947	1.2627	1.19102	1.22445	1.40193	1.17993	1.29024	1.29328	1.22575	1.24927	1.17688	1.26812	1.20941	1.36849	1.25602	1.35974	1.1272	1.36043	1.32043	1.42461	1.28407
			-4	1.38867	1.30785	1.22003	1.20592	1.1888	1.42519	1.14642	1.18849	1.31936	1.36308	1.31522	1.38385	1.18299	1.14458	1.09135	1.23981	1.24677	1.21408	1.39248	1.30997	1.19737	1.22561	1.24282	1.30865	1.28054	1.16376	1.25754	1.24348	1.18257	1.48248	1.168	1.36068	1.20819	1.28283	1.33006	1.21288	1.28503	1.24091	1.42844	1.29817	1.49281	1.21126	1.33636	1.36311	1.32146	1.36649
			-3	1.38632	1.34933	1.23394	1.18606	1.27064	1.42241	1.23409	1.23766	1.31616	1.32803	1.34685	1.4825	1.16812	1.24169	1.11886	1.27236	1.16485	1.19863	1.37621	1.32755	1.19854	1.3031	1.23464	1.34955	1.26177	1.22602	1.25929	1.2641	1.31151	1.4251	1.27973	1.35658	1.33961	1.18207	1.33968	1.19051	1.31902	1.27046	1.38481	1.33397	1.33605	1.13863	1.34652	1.41511	1.42549	1.37205
			-2	1.33794	1.36706	1.20007	1.17848	1.29295	1.35557	1.19275	1.27614	1.32931	1.26486	1.34592	1.4362	1.1272	1.26365	1.09608	1.20387	1.22637	1.20036	1.33013	1.278	1.18894	1.31201	1.27252	1.32826	1.2448	1.17152	1.27202	1.23435	1.3255	1.53775	1.28169	1.38034	1.2578	1.20752	1.34918	1.24059	1.30901	1.36623	1.36948	1.29893	1.31474	1.11576	1.33522	1.39259	1.35159	1.37722
			-1	1.35973	1.26259	1.29828	1.18224	1.26148	1.4401	1.17708	1.21789	1.30759	1.27769	1.4272	1.45171	1.10668	1.33092	1.16469	1.23315	1.21753	1.1651	1.3101	1.32392	1.18623	1.3895	1.21206	1.34315	1.28874	1.27843	1.26922	1.19864	1.29856	1.48162	1.27229	1.35867	1.28667	1.24207	1.35743	1.15537	1.25928	1.33256	1.37188	1.35954	1.42122	1.21733	1.36305	1.26454	1.42762	1.36953
			0	1.37165	1.29366	1.25475	1.20136	1.31813	1.38795	1.26581	1.25304	1.37342	1.40125	1.44696	1.40616	1.08772	1.33625	1.27463	1.19721	1.22473	1.18353	1.34725	1.3472	1.18016	1.3854	1.27906	1.3059	1.26294	1.21729	1.2472	1.29673	1.22017	1.48176	1.2229	1.31092	1.34342	1.26762	1.30832	1.17817	1.3123	1.43393	1.44272	1.54421	1.38558	1.23418	1.37243	1.30947	1.40151	1.42469
			1	1.42172	1.28348	1.22738	1.20968	1.31646	1.442	1.2241	1.24084	1.36117	1.41476	1.46241	1.35075	1.19641	1.34983	1.23503	1.30992	1.21933	1.25957	1.36173	1.35353	1.21503	1.36452	1.27544	1.31968	1.18357	1.17786	1.23449	1.25042	1.28987	1.44306	1.22898	1.35003	1.30229	1.20021	1.37198	1.16222	1.30112	1.44026	1.36002	1.48171	1.32898	1.1301	1.35916	1.24821	1.35107	1.38531
			2	1.44058	1.32927	1.27525	1.21041	1.22293	1.38061	1.24643	1.24598	1.34982	1.38584	1.55349	1.4413	1.14953	1.35669	1.28798	1.34379	1.21278	1.27302	1.45646	1.27326	1.19711	1.27205	1.27448	1.3182	1.35653	1.20826	1.29253	1.26624	1.30622	1.46703	1.21178	1.29503	1.35449	1.24773	1.32812	1.20821	1.37107	1.39695	1.42695	1.47139	1.39823	1.13081	1.38765	1.31531	1.3754	1.5043
			3	1.37893	1.27455	1.28461	1.17054	1.27881	1.39953	1.28997	1.22206	1.35138	1.43533	1.50983	1.38015	1.22099	1.34984	1.33996	1.21375	1.16956	1.23617	1.47081	1.34227	1.2462	1.38326	1.28867	1.36868	1.30837	1.20736	1.28227	1.22492	1.24744	1.50819	1.22248	1.33187	1.35977	1.25732	1.37726	1.21274	1.38467	1.41642	1.34505	1.52322	1.37142	1.15345	1.42008	1.31957	1.28809	1.4048
			4	1.36305	1.2226	1.24999	1.21685	1.34902	1.40707	1.26135	1.22922	1.41908	1.53315	1.51034	1.48352	1.24346	1.38207	1.33549	1.30211	1.19054	1.22056	1.39516	1.32196	1.26167	1.30658	1.31554	1.32402	1.2877	1.27141	1.28253	1.26198	1.27244	1.57411	1.14125	1.35601	1.34974	1.21321	1.32451	1.25135	1.3936	1.44874	1.4219	1.5285	1.31924	1.20282	1.42581	1.42683	1.38732	1.49714
			5	1.52574	1.22821	1.25401	1.1109	1.33785	1.52866	1.33327	1.26792	1.45134	1.46981	1.65991	1.50072	1.27685	1.35276	1.35428	1.30074	1.15766	1.20746	1.40045	1.36108	1.337	1.3438	1.36241	1.32006	1.33031	1.26886	1.22209	1.29	1.26919	1.5683	1.17532	1.32941	1.31773	1.28896	1.34424	1.23061	1.34954	1.45224	1.4693	1.49368	1.41102	1.23399	1.42803	1.5051	1.41675	1.52336
			6	1.4689	1.28977	1.22507	1.25321	1.3478	1.42944	1.31567	1.24928	1.45027	1.43896	1.62565	1.62856	1.25821	1.26969	1.27234	1.2879	1.2444	1.21578	1.37974	1.28485	1.428	1.35039	1.30665	1.39326	1.30883	1.2573	1.26572	1.28268	1.32508	1.56344	1.26115	1.30784	1.31838	1.31022	1.37576	1.18829	1.31012	1.37039	1.41389	1.6406	1.39444	1.15332	1.35893	1.39672	1.38362	1.64017
			7	1.39244	1.2593	1.31867	1.36246	1.35897	1.41424	1.366	1.29419	1.41824	1.39589	1.60735	1.51929	1.25417	1.257	1.32739	1.3182	1.20781	1.1962	1.41356	1.28432	1.46299	1.40731	1.35546	1.41409	1.33417	1.24393	1.31554	1.29005	1.3291	1.62314	1.18223	1.36785	1.38279	1.44012	1.43788	1.22407	1.34288	1.38226	1.55183	1.60435	1.33323	1.23375	1.45751	1.45665	1.34085	1.58337
			8	1.47531	1.1908	1.24995	1.21677	1.38073	1.54024	1.30077	1.23418	1.47549	1.42495	1.63231	1.5499	1.26006	1.28435	1.32207	1.26318	1.23846	1.17988	1.34941	1.29255	1.46693	1.36005	1.24639	1.33612	1.30487	1.52064	1.32211	1.27756	1.34302	1.58904	1.25288	1.33328	1.36453	1.29029	1.41513	1.15371	1.29633	1.34533	1.47151	1.46065	1.41959	1.17699	1.5178	1.41324	1.44215	1.60709
			9	1.38865	1.23337	1.23112	1.24999	1.36134	1.52428	1.27539	1.23069	1.4358	1.41949	1.50763	1.45809	1.28138	1.25315	1.32398	1.34021	1.18973	1.23039	1.42879	1.37514	1.40046	1.3242	1.29845	1.38555	1.2626	1.38676	1.2641	1.36111	1.3376	1.64675	1.22197	1.4178	1.37159	1.41483	1.42357	1.18082	1.34388	1.3647	1.50214	1.43302	1.42455	1.14007	1.53822	1.39184	1.44045	1.54259
			10	1.50461	1.22483	1.26755	1.24422	1.32667	1.55702	1.27757	1.22227	1.39949	1.38308	1.53722	1.46957	1.21255	1.42942	1.24588	1.30552	1.12004	1.26237	1.42228	1.31004	1.37263	1.33976	1.29452	1.35004	1.3565	1.38961	1.22865	1.34893	1.28133	1.53005	1.24688	1.39922	1.35119	1.37079	1.38814	1.20137	1.2815	1.41524	1.56188	1.53917	1.35717	1.16066	1.43089	1.3938	1.40845	1.57767
			11	1.329	1.2637	1.2616	1.26737	1.32299	1.50585	1.28816	1.3288	1.39173	1.50352	1.64594	1.56281	1.29558	1.38893	1.29076	1.26055	1.12508	1.22619	1.50434	1.32437	1.4334	1.33103	1.32098	1.42289	1.33133	1.34247	1.25341	1.33573	1.32025	1.57371	1.22143	1.38214	1.3551	1.40858	1.35841	1.20235	1.31198	1.38359	1.54733	1.52867	1.38289	1.04697	1.47821	1.41626	1.38698	1.58371
			12	1.42872	1.23172	1.26912	1.17721	1.29129	1.4304	1.2632	1.36338	1.49793	1.50317	1.57361	1.48663	1.38038	1.32478	1.21118	1.26029	1.19038	1.25422	1.44705	1.28363	1.38861	1.3396	1.29125	1.34238	1.38846	1.3777	1.21386	1.29065	1.3786	1.51717	1.31355	1.40619	1.35961	1.23728	1.26775	1.17624	1.26969	1.42137	1.60464	1.53627	1.35075	1.22241	1.49304	1.39472	1.35929	1.54744
			13	1.36378	1.1647	1.26525	1.22555	1.30376	1.46578	1.32332	1.33056	1.43349	1.54011	1.55785	1.52118	1.29074	1.34311	1.27662	1.3033	1.19851	1.18585	1.44262	1.38065	1.34329	1.35015	1.31295	1.31916	1.26499	1.37516	1.23969	1.30858	1.37086	1.46589	1.30545	1.48361	1.30779	1.35456	1.3327	1.2032	1.36674	1.41962	1.58955	1.59719	1.51632	1.1975	1.41032	1.41338	1.33435	1.54137
			14	1.30025	1.29437	1.2548	1.33613	1.33831	1.48402	1.33561	1.32498	1.41794	1.54461	1.48004	1.38094	1.38398	1.29789	1.25753	1.3441	1.16384	1.24526	1.38552	1.35653	1.29811	1.36707	1.3368	1.44887	1.3495	1.41973	1.28179	1.29298	1.3548	1.46566	1.25318	1.57209	1.40439	1.2895	1.33315	1.28613	1.28128	1.39557	1.47466	1.555	1.38626	1.11558	1.43052	1.43201	1.38826	1.44461
			15	1.38062	1.23435	1.26316	1.28464	1.27037	1.39842	1.21036	1.31937	1.43875	1.53103	1.48147	1.41857	1.56005	1.18594	1.27632	1.2604	1.19281	1.25267	1.32365	1.3936	1.34132	1.37607	1.3092	1.43162	1.30218	1.40561	1.20691	1.27753	1.38931	1.53808	1.38364	1.47187	1.27413	1.32834	1.29848	1.25561	1.29257	1.4203	1.42162	1.51769	1.35372	1.16512	1.36324	1.41468	1.34471	1.37075
			16	1.32951	1.26591	1.2979	1.3038	1.40554	1.50438	1.3597	1.29505	1.42731	1.39255	1.54076	1.35733	1.4815	1.20087	1.33337	1.25785	1.17729	1.21702	1.39272	1.36826	1.35194	1.37413	1.25529	1.30423	1.29592	1.37376	1.23932	1.32369	1.40708	1.49109	1.3955	1.51075	1.34553	1.31425	1.33598	1.27327	1.28673	1.45299	1.56678	1.52727	1.40658	1.1925	1.47627	1.5215	1.38436	1.40174
			17	1.36419	1.24351	1.25824	1.28136	1.44324	1.4327	1.39439	1.29948	1.4162	1.45232	1.49089	1.42348	1.45935	1.25209	1.2281	1.31112	1.22205	1.18824	1.41035	1.36456	1.43452	1.28177	1.23943	1.50679	1.27797	1.35235	1.21574	1.27385	1.34013	1.44915	1.27481	1.48954	1.38069	1.25452	1.28445	1.21991	1.24892	1.41152	1.38609	1.45005	1.43536	1.1533	1.4698	1.46919	1.36836	1.36051
			18	1.2807	1.24363	1.27151	1.24553	1.35121	1.31938	1.30708	1.33111	1.44369	1.4302	1.44208	1.48586	1.43179	1.15258	1.33139	1.28508	1.19936	1.27146	1.33571	1.31129	1.26874	1.37097	1.27854	1.49737	1.30644	1.31213	1.19407	1.3327	1.29949	1.49628	1.33099	1.39645	1.35899	1.32363	1.27844	1.20863	1.31249	1.3513	1.45451	1.42417	1.35008	1.14939	1.4039	1.52494	1.37251	1.40813
			19	1.30526	1.34675	1.32021	1.24701	1.38872	1.48856	1.40557	1.41318	1.44225	1.46896	1.44836	1.44233	1.46302	1.2735	1.26331	1.25426	1.14226	1.26683	1.44207	1.37788	1.36839	1.39038	1.30874	1.42762	1.27961	1.3195	1.21363	1.37539	1.41472	1.46143	1.33866	1.38443	1.3589	1.27867	1.33466	1.26201	1.32154	1.4658	1.67138	1.53226	1.26793	1.11806	1.43782	1.51534	1.32013	1.42259
			20	1.3254	1.29447	1.35126	1.2833	1.39682	1.32135	1.35019	1.26508	1.39192	1.38674	1.42533	1.39185	1.49498	1.2203	1.36301	1.25711	1.24597	1.23276	1.42824	1.35916	1.33863	1.40062	1.31811	1.42547	1.32534	1.35208	1.27381	1.38583	1.36544	1.43079	1.27118	1.41109	1.30817	1.23226	1.37737	1.24444	1.31207	1.39134	1.67311	1.49003	1.402	1.22405	1.39001	1.47543	1.35109	1.41717
			21	1.33188	1.25675	1.2937	1.32241	1.34594	1.34842	1.25297	1.33334	1.34472	1.46185	1.49129	1.32992	1.39515	1.20005	1.30732	1.23702	1.1963	1.27807	1.38774	1.38918	1.31983	1.45798	1.21469	1.37869	1.32839	1.25808	1.17242	1.34458	1.26671	1.43547	1.31741	1.42645	1.26422	1.28177	1.30144	1.13172	1.25616	1.46793	1.60597	1.50393	1.42787	1.23545	1.39008	1.50454	1.32199	1.51784
			22	1.40352	1.31604	1.3517	1.29053	1.33515	1.38255	1.25317	1.43953	1.37477	1.45673	1.52872	1.43207	1.40061	1.23564	1.28501	1.33965	1.18777	1.29613	1.45558	1.36158	1.28328	1.40239	1.28032	1.31031	1.32063	1.30173	1.2107	1.42548	1.18399	1.39721	1.3131	1.47066	1.3648	1.24629	1.39577	1.2434	1.23504	1.41775	1.52843	1.40456	1.43182	1.19035	1.39961	1.40235	1.35039	1.53522
			23	1.3345	1.36325	1.33821	1.27171	1.43737	1.42588	1.28042	1.38365	1.37785	1.41474	1.50317	1.40276	1.44876	1.20179	1.38894	1.22089	1.11934	1.27505	1.42409	1.27612	1.29033	1.5078	1.26384	1.31673	1.311	1.26625	1.23723	1.4227	1.26175	1.42631	1.28698	1.48684	1.28174	1.2747	1.37886	1.21006	1.06322	1.4296	1.57855	1.51981	1.39714	1.14027	1.3435	1.48754	1.32826	1.33494
			24	1.3481	1.26996	1.33025	1.28314	1.40192	1.3942	1.32962	1.34011	1.37853	1.4251	1.38994	1.43425	1.48485	1.23416	1.40361	1.29606	1.15233	1.25577	1.41355	1.29664	1.33492	1.42121	1.2795	1.39406	1.40997	1.26026	1.2037	1.38895	1.24287	1.4119	1.4078	1.44157	1.25728	1.28358	1.34006	1.24785	1.11557	1.26789	1.42971	1.38241	1.43996	1.17074	1.35319	1.45171	1.35671	1.49715
			25	1.44948	1.3538	1.37303	1.29044	1.35524	1.43615	1.33629	1.19176	1.4283	1.49882	1.45737	1.33571	1.32939	1.26022	1.39478	1.33971	1.16958	1.22966	1.42792	1.22551	1.33352	1.44632	1.20431	1.30115	1.37771	1.24752	1.21257	1.45992	1.19218	1.35777	1.37805	1.52551	1.27912	1.29185	1.34375	1.18413	1.17524	1.3475	1.38027	1.42058	1.50243	1.24372	1.30065	1.4755	1.34241	1.57317
			26	1.22193	1.43699	1.29987	1.26068	1.3281	1.37306	1.32023	1.22876	1.37163	1.4848	1.51039	1.38457	1.29073	1.26235	1.32966	1.24968	1.17787	1.2878	1.3626	1.28345	1.24278	1.45918	1.29914	1.39672	1.28867	1.3029	1.2708	1.4093	1.28517	1.40833	1.34884	1.41966	1.34167	1.33409	1.34452	1.31632	1.09159	1.32292	1.44448	1.33973	1.48691	1.14632	1.34204	1.48348	1.26697	1.46973
			27	1.36042	1.38901	1.33606	1.20455	1.45166	1.37991	1.27398	1.29529	1.43024	1.39296	1.44268	1.38813	1.41468	1.13637	1.32206	1.224	1.20797	1.30226	1.35276	1.34554	1.27615	1.38172	1.32241	1.43645	1.30183	1.33373	1.25027	1.398	1.16195	1.29201	1.38346	1.46624	1.31968	1.39588	1.40104	1.22765	1.08658	1.55821	1.40352	1.39485	1.38503	1.2202	1.31663	1.49142	1.21592	1.59073
			28	1.42024	1.33817	1.43234	1.32447	1.44026	1.44066	1.34267	1.26542	1.45335	1.37583	1.48184	1.40996	1.40289	1.17634	1.24676	1.24885	1.17253	1.26424	1.36725	1.28115	1.35792	1.39325	1.29562	1.41712	1.3349	1.30776	1.22437	1.29829	1.18383	1.35665	1.28418	1.45456	1.27354	1.3346	1.41263	1.16557	1.02339	1.38196	1.47549	1.41327	1.53625	1.27242	1.35581	1.3953	1.32092	1.4014
			29	1.35119	1.3883	1.36632	1.32962	1.48048	1.48154	1.29284	1.33116	1.34941	1.31155	1.51481	1.40752	1.34493	1.18543	1.27444	1.2248	1.1143	1.2491	1.31436	1.34087	1.31776	1.32659	1.30009	1.40247	1.38249	1.38479	1.27754	1.42026	1.1777	1.28651	1.27854	1.4408	1.34641	1.31022	1.41464	1.21706	1.15362	1.33972	1.56747	1.50321	1.47713	1.29571	1.22458	1.48938	1.30473	1.54265
			30	1.30701	1.40664	1.4634	1.31588	1.4036	1.49099	1.37797	1.23866	1.39314	1.45881	1.45991	1.45287	1.25347	1.24047	1.23897	1.26584	1.15268	1.3029	1.32084	1.3776	1.28298	1.4323	1.20406	1.35272	1.3732	1.41181	1.28194	1.38725	1.23536	1.3063	1.33683	1.48421	1.3423	1.32097	1.47014	1.26249	1.06812	1.42667	1.37133	1.45992	1.66585	1.24729	1.3838	1.42207	1.32661	1.50535
Simulated results
	mixed	dist	proc
time (s)	Hog1 ratio	Hog1 ratio	Hog1 ratio
-2000	1.48964	1.48964	1.48964
-1966.15	1.54498	1.54331	1.53707
-1932.31	1.55584	1.55154	1.53803
-1898.46	1.57006	1.57048	1.53787
-1864.62	1.58405	1.58583	1.53641
-1830.77	1.59338	1.59295	1.52752
-1796.92	1.59738	1.594	1.54736
-1763.08	1.59735	1.59165	1.80958
-1729.23	1.59482	1.58772	1.87833
-1695.38	1.59097	1.58324	1.82465
-1661.54	1.58657	1.57875	1.73675
-1627.69	1.58206	1.5745	1.64808
-1593.85	1.57768	1.57059	1.58111
-1560	1.57355	1.56703	1.54337
-1526.15	1.5697	1.56381	1.5262
-1492.31	1.56614	1.56089	1.51897
-1458.46	1.56287	1.55824	1.516
-1424.62	1.55986	1.55584	1.51488
-1390.77	1.5571	1.55364	1.51456
-1356.92	1.55456	1.55164	1.51459
-1323.08	1.55223	1.54981	1.51479
-1289.23	1.55008	1.54812	1.51504
-1255.38	1.5481	1.54657	1.51531
-1221.54	1.54627	1.54514	1.51558
-1187.69	1.54459	1.54382	1.51584
-1153.85	1.54303	1.5426	1.51608
-1120	1.54159	1.54147	1.51629
-1086.15	1.54026	1.54042	1.5165
-1052.31	1.53903	1.53944	1.51668
-1018.46	1.53789	1.53853	1.51685
-984.615	1.53684	1.53768	1.51702
-950.769	1.53586	1.53689	1.51717
-916.923	1.53496	1.53615	1.51733
-883.077	1.53412	1.53546	1.51749
-849.231	1.53334	1.53481	1.51766
-815.385	1.53263	1.5342	1.51785
-781.538	1.53196	1.53363	1.51807
-747.692	1.53134	1.53309	1.51832
-713.846	1.53077	1.53258	1.51863
-680	1.53024	1.5321	1.51899
-646.154	1.52974	1.53165	1.51942
-612.308	1.52929	1.53122	1.51992
-578.462	1.52887	1.53081	1.52049
-544.615	1.52848	1.53043	1.5211
-510.769	1.52812	1.53007	1.52174
-476.923	1.52779	1.52972	1.52239
-443.077	1.52748	1.52939	1.523
-409.231	1.5272	1.52908	1.52356
-375.385	1.52694	1.52878	1.52403
-341.538	1.5267	1.5285	1.52441
-307.692	1.52648	1.52823	1.52469
-273.846	1.52628	1.52797	1.52486
-240	1.52609	1.52772	1.52493
-206.154	1.52592	1.52748	1.52491
-172.308	1.52577	1.52725	1.52482
-138.462	1.52563	1.52704	1.52465
-104.615	1.52551	1.52683	1.52443
-70.7692	1.52539	1.52663	1.52417
-36.9231	1.52529	1.52643	1.52387
-3.07692	1.5252	1.52625	1.52354
30.7692	1.52555	1.5265	1.52356
64.6154	1.52669	1.5275	1.52397
98.4615	1.52861	1.52906	1.52485
132.308	1.53135	1.53115	1.52687
166.154	1.5349	1.53365	1.53215
200	1.53921	1.5365	1.54682
233.846	1.54423	1.53959	1.57864
267.692	1.54985	1.54286	1.62076
301.538	1.55594	1.54625	1.64616
335.385	1.56234	1.54973	1.63953
369.231	1.56893	1.55327	1.61197
403.077	1.5756	1.55686	1.58065
436.923	1.58224	1.56047	1.55679
470.769	1.58879	1.56411	1.54292
504.615	1.5952	1.56776	1.53663
538.462	1.6014	1.57141	1.53558
572.308	1.60733	1.57506	1.53989
606.154	1.61293	1.57869	1.55274
640	1.61808	1.5823	1.57742
673.846	1.6227	1.58587	1.6085
707.692	1.62665	1.58938	1.6287
741.538	1.62986	1.59281	1.62593
775.385	1.63227	1.59613	1.60581
809.231	1.63388	1.59933	1.58084
843.077	1.63475	1.60235	1.56052
876.923	1.63503	1.60518	1.5482
910.769	1.63487	1.60778	1.54313
944.615	1.63444	1.6101	1.54439
978.462	1.63389	1.61214	1.55299
1012.31	1.63333	1.61386	1.57053
1046.15	1.63284	1.61527	1.59425
1080	1.63247	1.61636	1.61359
1113.85	1.63221	1.61717	1.6174
1147.69	1.63206	1.61773	1.60548
1181.54	1.632	1.61808	1.58609
1215.38	1.63199	1.61827	1.56783
1249.23	1.63202	1.61833	1.55544
1283.08	1.63207	1.6183	1.54989
1316.92	1.6321	1.61822	1.55097
1350.77	1.63212	1.61812	1.55906
1384.62	1.63212	1.618	1.574
1418.46	1.63209	1.61788	1.5921
1452.31	1.63204	1.61776	1.60533
1486.15	1.63196	1.61766	1.60681
1520	1.63187	1.61755	1.59708
1553.85	1.63176	1.61746	1.58212
1587.69	1.63165	1.61736	1.56817
1621.54	1.63153	1.61726	1.55895
1655.38	1.6314	1.61717	1.55564
1689.23	1.63127	1.61707	1.55839
1723.08	1.63114	1.61696	1.56696
1756.92	1.63101	1.61685	1.57959
1790.77	1.63089	1.61675	1.59196
1824.62	1.63053	1.61636	1.59836
1858.46	1.62907	1.61513	1.59461
1892.31	1.6246	1.61144	1.57973
1926.15	1.61755	1.60532	1.56084
1960	1.60939	1.59806	1.54507
1993.85	1.60124	1.59074	1.53455
2027.69	1.59367	1.58392	1.52825
2061.54	1.58685	1.57781	1.52468
2095.38	1.5808	1.57241	1.52275
2129.23	1.57544	1.56766	1.52182
2163.08	1.57068	1.56347	1.52152
2196.92	1.56643	1.55977	1.52162
2230.77	1.56262	1.55649	1.52197
2264.62	1.55921	1.55356	1.52246
2298.46	1.55613	1.55095	1.523
2332.31	1.55335	1.5486	1.52354
2366.15	1.55084	1.54649	1.52404
2400	1.54856	1.5446	1.52445
2433.85	1.5465	1.54289	1.52477
2467.69	1.54464	1.54134	1.52498
2501.54	1.54294	1.53994	1.5251
2535.38	1.54141	1.53868	1.52511
2569.23	1.54002	1.53753	1.52504
2603.08	1.53876	1.53649	1.5249
2636.92	1.53762	1.53555	1.52469
2670.77	1.53659	1.5347	1.52443
2704.62	1.53566	1.53392	1.52412
2738.46	1.53482	1.53322	1.52378
2772.31	1.53406	1.53257	1.52341
2806.15	1.53339	1.53199	1.52303
2840	1.53278	1.53146	1.52263
2873.85	1.53224	1.53099	1.52222
2907.69	1.53176	1.53055	1.52181
2941.54	1.53134	1.53015	1.5214
2975.38	1.53097	1.5298	1.52099
3009.23	1.53064	1.52947	1.52059
3043.08	1.53036	1.52918	1.52019
3076.92	1.53013	1.52891	1.5198
3110.77	1.52992	1.52868	1.51942
3144.62	1.52976	1.52846	1.51905
3178.46	1.52963	1.52827	1.51869
3212.31	1.52952	1.52809	1.51835
3246.15	1.52945	1.52794	1.51801
3280	1.5294	1.5278	1.51769
3313.85	1.52937	1.52767	1.51738
3347.69	1.52937	1.52757	1.51708
3381.54	1.52939	1.52747	1.5168
3415.38	1.52943	1.52739	1.51653
3449.23	1.52948	1.52731	1.51627
3483.08	1.52956	1.52725	1.51602
3516.92	1.52964	1.5272	1.51578
3550.77	1.52975	1.52716	1.51555
3584.62	1.52986	1.52712	1.51534
3618.46	1.52999	1.5271	1.51513
3652.31	1.53013	1.52708	1.51494
3686.15	1.53028	1.52706	1.51476
3720	1.53044	1.52705	1.51459
3753.85	1.53061	1.52705	1.51442
3787.69	1.53079	1.52706	1.51427
3821.54	1.53098	1.52707	1.51413
3855.38	1.53117	1.52708	1.51399
3889.23	1.53137	1.5271	1.51387
3923.08	1.53158	1.52712	1.51375
3956.92	1.53179	1.52715	1.51364
3990.77	1.53201	1.52718	1.51354
4024.62	1.53223	1.52721	1.51345
4058.46	1.53245	1.52725	1.51337
4092.31	1.53269	1.52729	1.51329
4126.15	1.53292	1.52733	1.51323
4160	1.53316	1.52738	1.51317
4193.85	1.5334	1.52742	1.51311
4227.69	1.53364	1.52747	1.51307
4261.54	1.53388	1.52753	1.51303
4295.38	1.53413	1.52758	1.513
4329.23	1.53438	1.52764	1.51297
4363.08	1.53463	1.52769	1.51295
4396.92	1.53488	1.52775	1.51294
4430.77	1.53513	1.52781	1.51294
4464.62	1.53539	1.52788	1.51294
4498.46	1.53564	1.52794	1.51295
4532.31	1.53589	1.52801	1.51296
4566.15	1.53615	1.52807	1.51298
4600	1.5364	1.52814	1.51301
4633.85	1.53666	1.52821	1.51304
4667.69	1.53691	1.52828	1.51308
4701.54	1.53716	1.52835	1.51312
4735.38	1.53741	1.52842	1.51317
4769.23	1.53767	1.52849	1.51322
4803.08	1.53792	1.52857	1.51328
4836.92	1.53816	1.52864	1.51335
4870.77	1.53841	1.52872	1.51342
4904.62	1.53866	1.52879	1.5135
4938.46	1.5389	1.52887	1.51358
4972.31	1.53915	1.52894	1.51367
5006.15	1.53939	1.52902	1.51376
5040	1.53963	1.5291	1.51386
5073.85	1.53987	1.52917	1.51396
5107.69	1.5401	1.52925	1.51406
5141.54	1.54034	1.52933	1.51417
5175.38	1.54057	1.5294	1.51428
5209.23	1.5408	1.52948	1.5144
5243.08	1.54103	1.52956	1.51452
5276.92	1.54125	1.52964	1.51465
5310.77	1.54148	1.52972	1.51478
5344.62	1.5417	1.52979	1.51491
5378.46	1.54191	1.52987	1.51504
5412.31	1.54213	1.52995	1.51518
5446.15	1.54234	1.53003	1.51532
5480	1.54255	1.5301	1.51546
5513.85	1.54276	1.53018	1.5156
5547.69	1.54296	1.53026	1.51575
5581.54	1.54317	1.53034	1.51589
5615.38	1.54336	1.53041	1.51604
5649.23	1.54356	1.53049	1.51619
5683.08	1.54375	1.53057	1.51634
5716.92	1.54394	1.53064	1.51648
5750.77	1.54413	1.53072	1.51663
5784.62	1.54432	1.53079	1.51678
5818.46	1.5445	1.53087	1.51693
5852.31	1.54468	1.53094	1.51707
5886.15	1.54485	1.53102	1.51722
5920	1.54502	1.53109	1.51736
5953.85	1.54519	1.53116	1.5175
5987.69	1.54536	1.53124	1.51764
6021.54	1.54552	1.53131	1.51778
6055.38	1.54568	1.53138	1.51791
6089.23	1.54584	1.53145	1.51804
6123.08	1.546	1.53152	1.51817
6156.92	1.54615	1.53159	1.5183
6190.77	1.5463	1.53166	1.51842
6224.62	1.54644	1.53173	1.51853
6258.46	1.54658	1.5318	1.51865
6292.31	1.54672	1.53187	1.51875
6326.15	1.54686	1.53194	1.51886
6360	1.547	1.532	1.51896
6393.85	1.54713	1.53207	1.51905
6427.69	1.54726	1.53214	1.51914
6461.54	1.54738	1.5322	1.51922
6495.38	1.5475	1.53227	1.5193
6529.23	1.54762	1.53233	1.51938
6563.08	1.54774	1.53239	1.51944
6596.92	1.54786	1.53246	1.51951
6630.77	1.54797	1.53252	1.51956
6664.62	1.54808	1.53258	1.51961
6698.46	1.54818	1.53264	1.51966
6732.31	1.54829	1.5327	1.5197
6766.15	1.54839	1.53276	1.51973
6800	1.54849	1.53282	1.51976
6833.85	1.54859	1.53288	1.51978
6867.69	1.54868	1.53293	1.5198
6901.54	1.54877	1.53299	1.51981
6935.38	1.54886	1.53305	1.51981
6969.23	1.54895	1.5331	1.51981
7003.08	1.54903	1.53316	1.51981
7036.92	1.54911	1.53321	1.5198
7070.77	1.54919	1.53327	1.51978
7104.62	1.54927	1.53332	1.51976
7138.46	1.54935	1.53337	1.51973
7172.31	1.54942	1.53342	1.5197
7206.15	1.54949	1.53347	1.51966
7240	1.54956	1.53352	1.51962
7273.85	1.54963	1.53357	1.51957
7307.69	1.54969	1.53362	1.51952
7341.54	1.54976	1.53367	1.51946
7375.38	1.54982	1.53372	1.5194
7409.23	1.54988	1.53377	1.51934
7443.08	1.54993	1.53381	1.51927
7476.92	1.54999	1.53386	1.51919
7510.77	1.55004	1.5339	1.51912
7544.62	1.5501	1.53395	1.51904
7578.46	1.55015	1.53399	1.51895
7612.31	1.5502	1.53403	1.51887
7646.15	1.55024	1.53408	1.51878
7680	1.55029	1.53412	1.51868
7713.85	1.55033	1.53416	1.51859
7747.69	1.55038	1.5342	1.51849
7781.54	1.55042	1.53424	1.51839
7815.38	1.55046	1.53428	1.51828
7849.23	1.55049	1.53432	1.51817
7883.08	1.55053	1.53436	1.51806
7916.92	1.55057	1.5344	1.51795
7950.77	1.5506	1.53443	1.51784
7984.62	1.55063	1.53447	1.51773
8018.46	1.55066	1.53451	1.51761
8052.31	1.55069	1.53454	1.51749
8086.15	1.55072	1.53458	1.51737
8120	1.55075	1.53461	1.51725
[truncated: 49 more columns]

## Sheet: Fig3D
				Experimental data
				time	output_Hog1PP	std from fit
				0	1	1.364
				10	2.0109	1.364
				15	3.1533	1.364
				20	6.2157	1.364
				25	9.3483	1.364
				30	15.913	1.364
				35	21.227	1.364
				40	25.146	1.364
				45	25.533	1.364
				50	31.505	1.364
				55	30.993	1.364
				60	30.823	1.364
Simulation of distributive mechanism
Copasi file	mosbacher2022_only_distributive_copasi_l2v4.cps
Parameter set	9207_only_distributive_with_mono
	Simulation	Experimental
output values	EXPORT_Hog1PP_massspec	output_Hog1PP
parameter changes	NA
Simulation of processive mechanism
Copasi file	mosbacher2022_mixed_and_only_processive_copasi_l2v4.cps
Parameter set	5632_only_processive_with_mono
	Simulation	Experimental
output values	EXPORT_Hog1PP_massspec	output_Hog1PP
parameter changes	NA
Simulation of mixed mechanism
Copasi file	mosbacher2022_mixed_and_only_processive_copasi_l2v4.cps
Parameter set	9790_mixed_with_mono
	Simulation	Experimental
output values	EXPORT_Hog1PP_massspec	output_Hog1PP
parameter changes	NA

## Sheet: Fig3E
			Experimental data
			time	output_Hog1P176	std from fit
			0	0.99129	0.1611
			10	1.6484	0.1611
			15	2.0012	0.1611
			25	2.7391	0.1611
			30	2.8737	0.1611
			35	2.6846	0.1611
			40	2.5521	0.1611
			45	2.5324	0.1611
			50	2.3215	0.1611
			55	2.1154	0.1611
			60	1.75881	0.1611
Simulation of distributive mechanism
Copasi file	mosbacher2022_only_distributive_copasi_l2v4.cps
Parameter set	9207_only_distributive_with_mono
	Simulation	Experimental
output values	EXPORT_Hog1P176_massspec	output_Hog1P176
parameter changes	NA
Simulation of processive mechanism
Copasi file	mosbacher2022_mixed_and_only_processive_copasi_l2v4.cps
Parameter set	5632_only_processive_with_mono
	Simulation	Experimental
output values	EXPORT_Hog1P176_massspec	output_Hog1P176
parameter changes	NA
Simulation of mixed mechanism
Copasi file	mosbacher2022_mixed_and_only_processive_copasi_l2v4.cps
Parameter set	9790_mixed_with_mono
	Simulation	Experimental
output values	EXPORT_Hog1P176_massspec	output_Hog1P176
parameter changes	NA

## Sheet: Fig3F
				Simulated data
				mixed			distributive			processive
				NaCl (M)	maximal Hog1PP%		NaCl (M)	maximal Hog1PP%		NaCl (M)	maximal Hog1PP%
				0	2.86076		0	2.1572		0	2.64802
				0.01	3.28465		0.01	2.60306		0.01	3.28711
				0.02	4.09742		0.02	3.34602		0.02	4.51688
				0.03	5.32084		0.03	4.36566		0.03	6.4118
				0.04	7.17649		0.04	5.75048		0.04	8.87929
				0.05	9.93104		0.05	7.5975		0.05	11.9595
				0.06	13.5984		0.06	10.0305		0.06	15.6868
				0.07	17.777		0.07	12.924		0.07	20.0956
				0.08	22.6984		0.08	15.8734		0.08	25.0916
				0.09	27.4011		0.09	19.7748		0.09	30.4645
				0.1	32.64		0.1	24.0481		0.1	35.9954
				0.11	37.9645		0.11	28.6548		0.11	41.5405
				0.12	42.4555		0.12	33.444		0.12	47.0565			4 Parameter Hill function		intercept + ((maximum*xData^slope) / (halfActiv^slope + xData^slope))
				0.13	46.1957		0.13	38.2427		0.13	52.0855
				0.14	49.3137		0.14	42.8904		0.14	56.5187				intercept	slope	half-activation point	maximal point
Simulation of distributive mechanism				0.15	52.416		0.15	47.2694		0.15	60.3146			mixed	2.57351	2.39311	0.128105	84.2234
				0.16	55.9784		0.16	51.3064		0.16	63.5054			dist	2.98412	2.76835	0.149336	87.39
Copasi file	mosbacher2022_only_distributive_copasi_l2v4.cps			0.17	58.9547		0.17	54.9668		0.17	66.3332			processive	4.36262	3.03032	0.112427	79.0142
Parameter set	9207_only_distributive_with_mono			0.18	61.4518		0.18	58.2477		0.18	68.6752
	Simulation			0.19	63.5695		0.19	61.1649		0.19	70.6056
output values	EXPORT_Hog1_phosphorylation_ratio			0.2	65.3892		0.2	63.7453		0.2	72.1999
parameter changes	NA			0.21	66.9776		0.21	66.0234		0.21	73.5242
				0.22	68.3862		0.22	68.0346		0.22	74.6332
				0.23	69.6552		0.23	69.813		0.23	75.5701
Simulation of processive mechanism				0.24	70.8142		0.24	71.4681		0.24	76.3686
				0.25	71.885		0.25	73.1305		0.25	77.055
Copasi file	mosbacher2022_mixed_and_only_processive_copasi_l2v4.cps			0.26	72.8839		0.26	74.6076		0.26	77.6492
Parameter set	5632_only_processive_with_mono			0.27	73.8226		0.27	75.9218		0.27	78.1677
	Simulation			0.28	74.7097		0.28	77.095		0.28	78.623
output values	EXPORT_Hog1_phosphorylation_ratio			0.29	75.5517		0.29	78.146		0.29	79.0252
parameter changes	NA			0.3	76.3539		0.3	79.092		0.3	79.3824
				0.31	77.1205		0.31	79.9481		0.31	79.7015
Simulation of mixed mechanism				0.32	77.8559		0.32	80.7284		0.32	79.988
				0.33	78.5639		0.33	81.4455		0.33	80.2464
Copasi file	mosbacher2022_mixed_and_only_processive_copasi_l2v4.cps			0.34	79.2494		0.34	82.1113		0.34	80.4807
Parameter set	9790_mixed_with_mono			0.35	79.9181		0.35	82.737		0.35	80.6945
	Simulation			0.36	80.5777		0.36	83.3343		0.36	80.8908
output values	EXPORT_Hog1_phosphorylation_ratio			0.37	81.2382		0.37	83.9152		0.37	81.0725
parameter changes	NA			0.38	81.9135		0.38	84.493		0.38	81.2427
				0.39	82.6215		0.39	85.0829		0.39	81.4046
				0.4	83.3842		0.4	85.7034		0.4	81.5622
				0.41	84.7225		0.41	86.5789		0.41	81.7204
				0.42	85.8016		0.42	87.7741		0.42	81.8865
				0.43	86.5971		0.43	89.123		0.43	82.0708
				0.44	87.1776		0.44	90.6001		0.44	82.3772
				0.45	87.6724		0.45	92.3741		0.45	82.7605

## Sheet: Fig4D
						processivity score
					time (s)	0.4M	0.2M	0.1M
					-100	0.209251	0.209251	0.209251
					-80	0.209251	0.209251	0.209251
					-60	0.209251	0.21	0.209251
					-20	0.209251	0.209251	0.209251
					20	2.30597	0.67257	0.259582
					60	7.93659	4.91456	1.80892
					100	9.43585	7.63233	4.49016
					140	9.51069	8.24327	5.59219
					180	9.37357	8.03782	5.63293
					220	9.12712	7.55853	5.09629
					260	8.78119	6.90506	4.26679
					300	8.34641	6.14857	3.33988
					340	7.84404	5.31606	2.45051
					380	7.28077	4.46549	1.71747
					420	6.70098	3.63296	1.16359
Simulation of mixed mechanism 0.4M NaCl					460	6.12554	2.87293	0.778364
					500	5.56758	2.17467	0.5214
Copasi file	mosbacher2022_mixed_and_only_processive_copasi_l2v4.cps				540	5.04854	1.59584	0.362754
Parameter set	9790_mixed_with_mono				580	4.57174	1.12389	0.261213
	Simulation				620	4.1403	0.794888	0.193372
output values	NA				660	3.74957	0.562886	0.152957
parameter changes	NaCl_addition = 1				700	3.40187	0.404177	0.129464
					740	3.09494	0.308047	0.113411
Simulation of mixed mechanism 0.2M NaCl					780	2.81351	0.241871	0.0965361
					820	2.55117	0.218126	0.0965775
Copasi file	mosbacher2022_mixed_and_only_processive_copasi_l2v4.cps				860	2.3191	0.201203	0.0885285
Parameter set	9790_mixed_with_mono				900	2.10373	0.193155	0.0973725
	Simulation				940	1.90365	0.185107	0.0965775
output values	NA				980	1.73839	0.185107	0.0965775
parameter changes	NaCl_addition = 0.5				1020	1.57358	0.185279	0.104626
					1060	1.44162	0.193155	0.112706
Simulation of mixed mechanism 0.1M NaCl					1100	1.32684	0.193155	0.113349
					1140	1.24918	0.209251	0.11993
Copasi file	mosbacher2022_mixed_and_only_processive_copasi_l2v4.cps				1180	1.17539	0.209251	0.128923
Parameter set	9790_mixed_with_mono				1220	1.11785	0.225348	0.138333
	Simulation				1260	1.0795	0.225365	0.149779
output values	NA				1300	1.04622	0.241444	0.161014
parameter changes	NaCl_addition = 0.25				1340	1.02269	0.249565	0.169072
					1380	0.998109	0.25754	0.177096
					1420	0.981878	0.26558	0.1851
					1460	0.964926	0.272887	0.193216
					1500	0.957726	0.281684	0.21053
					1540	0.949595	0.290954	0.20089
					1580	0.942481	0.297781	0.209251
					1620	0.933907	0.297756	0.217299
					1660	0.926053	0.313877	0.219447
					1700	0.917548	0.313877	0.225347
					1740	0.909437	0.313877	0.233409
					1780	0.90139	0.329741	0.233396
					1820	0.893342	0.329973	0.233593
					1860	0.885294	0.329973	0.241444
					1900	0.876457	0.329973	0.241444
					1940	0.877237	0.329973	0.241441
					1980	0.869197	0.338078	0.249492
					2000	0.861158	0.346184	0.257542

## Sheet: Fig5A
			Rep1
																												FILM exposures KA Pbs2 mutants
			Rep 2/3

[truncated: 16 more sheets: Fig5B, Fig5C, Fig5D, Fig5E, Fig5F, Fig5G, Fig5H, Fig6A, Fig6B, Fig6C-E, Fig S1, Fig S2, Fig S3, Fig S4, Fig S10, Fig S12]
